# Supplementary material for: Whole-genome profiling of nasopharyngeal carcinoma reveals viral-host co-operation in inflammatory NF-κB activation and immune escape
Source: Nat Commun. 2021 Jul 7;12:4193. doi: 10.1038/s41467-021-24348-6 (PMC8263564; doi:10.1038/s41467-021-24348-6)
Supplement: Supplementary file 3 — Supplementary data 1 [file 41467_2021_24348_MOESM3_ESM.xlsx]

## Sheet: Sheet1
Supplimentary Table S1: Clinicopathological details of NPC tumors
Sample ID	TUMOR_TYPE	HISTOLOGICAL_TYPE	PRIMARY_SITE	STAGE	TNM_STAGES	SAMPLE_CLASS
NPC-01T	Primary	Undifferentiated	Nasopharynx	III	T3N1	TUMOR
NPC-02T	Primary	Undifferentiated	Nasopharynx	IIB	T2aN1M0	TUMOR
NPC-03T	Primary	Poorly Differentiated	Nasopharynx	IIB	T1N1	TUMOR
NPC-04T	Liver Metastasis	Undifferentiated	Nasopharynx	IVA	T4N2	TUMOR
NPC-05T	Primary	Undifferentiated	Nasopharynx	I	T1N0M0	TUMOR
NPC-06T	Primary	Undifferentiated	Nasopharynx	I	T1N0M0	TUMOR
NPC-07T	Primary	Undifferentiated	Nasopharynx	IIB	T2N1	TUMOR
NPC-08T	Primary	Poorly Differentiated	Nasopharynx	I	T1N0	TUMOR
NPC-09T	Liver Metastasis	Undifferentiated	Nasopharynx	IVA	T4N2	TUMOR
NPC-10T	Primary	Undifferentiated	Nasopharynx	III	T3N1	TUMOR
NPC-11AT	Primary	Undifferentiated	Nasopharynx	III	T3N0	TUMOR
NPC-11BT	Local Recurrence	Undifferentiated	Nasopharynx	III	T3N0	TUMOR
NPC-12T	Primary	Undifferentiated	Nasopharynx	IVB	T3N3b	TUMOR
NPC-13T	Nodal Recurrence	Undifferentiated	Nasopharynx	IIB	T2aN1aM0	TUMOR
NPC-14T	Primary	Undifferentiated	Nasopharynx	IIB	T2N0	TUMOR
NPC-15T	Primary	Poorly Differentiated	Nasopharynx	III	T3N2M0	TUMOR
NPC-16T	Primary	Undifferentiated	Nasopharynx	III	T3N1	TUMOR
NPC-17T	Primary	Poorly Differentiated	Nasopharynx	III	T3N2	TUMOR
NPC-18T	Primary	Undifferentiated	Nasopharynx	IVA	T4N1	TUMOR
NPC-19T	Primary	Undifferentiated	Nasopharynx	III	T1N2M0	TUMOR
NPC-20T	Primary	Undifferentiated	Right Nasopharynx	III	T3N2M0	TUMOR
NPC-21T	Primary	Undifferentiated	Nasopharynx	III	T3N2M0	TUMOR
NPC-22T	Primary	Undifferentiated	Left Nasopharynx	IIB	T2N1	TUMOR
NPC-23T	Primary	Undifferentiated	Nasopharynx	III	T1N2M0	TUMOR
NPC-24T	Primary	Undifferentiated	Nasopharynx	III	T2N2M1	TUMOR
NPC-25T	Primary	Undifferentiated	Nasopharynx	IVA	T4N2M0	TUMOR
NPC-26T	Primary	Undifferentiated	Nasopharynx	IVA	T4N2M0	TUMOR
NPC-27T	Primary	Undifferentiated	Nasopharynx	III	T1N2M0	TUMOR
NPC-28T	Primary	Undifferentiated	Right Nasopharynx	IVB	T4N3M0	TUMOR
NPC-29T	Primary	Undifferentiated	Nasopharynx	III	T2N1	TUMOR
NPC-30T	Primary	Undifferentiated	Nasopharynx	III	T3N1	TUMOR
NPC-31T	Primary	Undifferentiated	Nasopharynx	IVA	T4N2	TUMOR
NPC-32T	Primary	Undifferentiated	Nasopharynx	IVB	T3N3b	TUMOR
NPC-33T	Primary	Undifferentiated	Nasopharynx	III	T3N0	TUMOR
NPC-34T	Primary	Poorly Differentiated	Left Nasopharynx	IVA	T4N2M0	TUMOR
NPC-35T	Primary	Undifferentiated	Right Nasopharynx	III	T3N1	TUMOR
NPC-36AT	Primary	Undifferentiated	Right Nasopharynx	IVC	T4N3M1	TUMOR
NPC-36BT	Primary	Undifferentiated	Left Nasopharynx	IVC	T4N3M1	TUMOR
NPC-37T	Primary	Undifferentiated	Nasopharynx	III	T3N1	TUMOR
NPC-38T	Primary	Undifferentiated	Nasopharynx	III	T3N2M0	TUMOR
NPC-39T	Primary	Undifferentiated	Nasopharynx	III	T3N2M0	TUMOR
NPC-40T	Primary	Undifferentiated	Left Nasopharynx	III	T3N1	TUMOR
NPC-41T	Primary	Undifferentiated	Right Nasopharynx	I	T1N0	TUMOR
NPC-42T	Primary	Undifferentiated	Nasopharynx	IVA	T4N2	TUMOR
NPC-43T	Primary	Undifferentiated	Left Nasopharynx	III	T3N1	TUMOR
NPC-44T	Primary	Undifferentiated	Nasopharynx	IVC	T3N3bM1	TUMOR
NPC-45T	Primary	Undifferentiated	Left Nasopharynx	III	T3N2M0	TUMOR
NPC-46T	Local Recurrence	Undifferentiated	Nasopharynx	IIB	T1N1M0	TUMOR
NPC-47T	Primary	Undifferentiated	Left Nasopharynx	IIB	T1N1	TUMOR
NPC-48T	Primary	Undifferentiated	Left Nasopharynx	I	T1N0M0	TUMOR
NPC-49T	Primary	Undifferentiated	Right Nasopharynx	III	T1N2M0	TUMOR
NPC-50T	Primary	Undifferentiated	Nasopharynx	IVB	T3N3M0	TUMOR
NPC-51T	Primary	Undifferentiated	Nasopharynx	I	T1N0M0	TUMOR
NPC-53T	Primary	Undifferentiated	Right Nasopharynx	III	T3N2	TUMOR
NPC-54T	Primary	Undifferentiated	Left Nasopharynx	I	T1N0	TUMOR
NPC-55T	Primary	Undifferentiated	Right Nasopharynx	I	T1N0	TUMOR
NPC-56T	Primary	Undifferentiated	Nasopharynx	IVA	T4N2M0	TUMOR
NPC-57T	Primary	Undifferentiated	Nasopharynx	IVB	T4N3	TUMOR
NPC-58T	Primary	Undifferentiated	Right Nasopharynx	IIB	T1N1	TUMOR
NPC-59T	Primary	Undifferentiated	Right Nasopharynx	IIB	T1N1	TUMOR
NPC-60T	Primary	Undifferentiated	Nasopharynx	III	T3N0M0	TUMOR
NPC-61T	Primary	Undifferentiated	Nasopharynx	IVC	T4N1M1	TUMOR
NPC-62T	Primary	Undifferentiated	Right Nasopharynx	IVC	T3N3bM1	TUMOR
NPC43	Local Recurrence	Poorly Differentiated	Nasopharynx	III	T3N0M0	CELL_LINE
Xeno-76	Primary	Undifferentiated	Nasopharynx	I	T1N0M0	PDX
Xeno-23	Local Recurrence	Undifferentiated	Nasopharynx	II	T2N0M0	PDX
Xeno-32	Primary	Undifferentiated	Nasopharynx	III	T3N2M0	PDX
Xeno-38	Local Recurrence	Moderately Differentiated	Nasopharynx	II	T2N0M0	PDX
Xeno-47	Local Recurrence	Undifferentiated	Nasopharynx	III	T3N0M0	PDX
NPC53	Local Recurrence	Undifferentiated	Nasopharynx	IVA	T4N1M0	CELL_LINE
