# Supplementary material for: Whole-genome profiling of nasopharyngeal carcinoma reveals viral-host co-operation in inflammatory NF-κB activation and immune escape
Source: Nat Commun. 2021 Jul 7;12:4193. doi: 10.1038/s41467-021-24348-6 (PMC8263564; doi:10.1038/s41467-021-24348-6)
Supplement: Supplementary file 5 — Supplementary data 3 [file 41467_2021_24348_MOESM5_ESM.xlsx]

## Sheet: Validation
Supplementary Table S3: Validation of sequenced variants by target-captured sequencing with a 456 NPC-associated gene panel
Tumor ID	Validation results	Gene Name	Chromosome	Start_position	End_position	Variant_Classification	Variant_Type	Reference Allele	Tumor Allele	Matched Normal Sample ID	Protein Change	Variant Reads	Ref Reads	Allele Freq
NPC-8T	YES	CSMD3	8	112685441	112685441	Nonsense	SNP	G	T	NPC-8N	S816*	47	54	0.465347
NPC-8T	YES	CYLD	16	50782439	50782439	Missense	SNP	C	T	NPC-8N	S600F	55	6	0.901639
NPC-8T	YES	DMD	X	32438333	32438333	Missense	SNP	C	T	NPC-8N	A1327T	55	8	0.873016
NPC-8T	YES	FBN2	5	128519362	128519362	Missense	SNP	C	T	NPC-8N	C180Y	46	46	0.5
NPC-8T	NO	CDH23	10	71577986	71577986	Missense	SNP	G	A	NPC-8N	V321I	26	40	0.393939
NPC-8T	YES	BRD4	19	15239113	15239113	Missense	SNP	G	T	NPC-8N	A1243D	5	33	0.131579
NPC9-T	NO	AHNAK2	14	104948996	104948996	Missense	SNP	T	C	NPC-9N	K2152R	4	12	0.25
NPC9-T	NO	AHNAK2	14	104949009	104949009	Missense	SNP	T	C	NPC-9N	T2148A	4	12	0.25
NPC9-T	NO	AHNAK2	14	104951829	104951829	Missense	SNP	T	C	NPC-9N	T1208A	6	46	0.115385
NPC9-T	YES	CABIN1	22	24050913	24050913	Missense	SNP	G	T	NPC-9N	A249S	17	79	0.177083
NPC9-T	YES	CABIN1	22	24050914	24050914	Missense	SNP	C	T	NPC-9N	A249V	17	74	0.186813
NPC9-T	YES	ERBB3	12	56096749	56096749	Missense	SNP	G	A	NPC-9N	G726E	14	90	0.134615
NPC9-T	NO	FAT3	11	92765554	92765554	Missense	SNP	G	A	NPC-9N	G1415R	17	39	0.303571
NPC9-T	YES	FBN1	15	48465630	48465630	Missense	SNP	C	T	NPC-9N	G1627E	22	107	0.170543
NPC9-T	YES	LRRK2	12	40359351	40359351	Missense	SNP	G	C	NPC-9N	R2312T	45	94	0.323741
NPC9-T	YES	PIK3AP1	10	96652777	96652777	Missense	SNP	C	A	NPC-9N	E211D	12	66	0.153846
NPC9-T	YES	WDR17	4	176125321	176125321	Missense	SNP	G	T	NPC-9N	W276C	23	98	0.190083
NPC9-T	NO	ICAM5	19	10296576	10296576	Missense	SNP	C	T	NPC-9N	A912V	9	67	0.118421
NPC-10T	YES	ANKAR	2	189711066	189711066	Missense	SNP	A	G	NPC-10N	S713G	13	76	0.146067
NPC-10T	YES	COL3A1	2	189011647	189011647	Missense	SNP	G	T	NPC-10N	S1425I	19	96	0.165217
NPC-10T	YES	NLRC5	16	57026180	57026180	Missense	SNP	T	G	NPC-10N	C413G	16	52	0.235294
NPC-10T	YES	NLRP11	19	55809982	55809982	Missense	SNP	C	T	NPC-10N	G210S	16	59	0.213333
NPC-10T	YES	PPP1CA	11	67399116	67399116	Missense	SNP	G	A	NPC-10N	R202W	8	39	0.170213
NPC-10T	YES	SUN1	7	857850	857850	Missense	SNP	C	T	NPC-10N	P473S	13	51	0.203125
NPC-10T	YES	ZNF85	19	20950081	20950081	Missense	SNP	T	C	NPC-10N	S523P	16	70	0.186047
NPC-10T	NO	IGFN1	1	201209640	201209640	Missense	SNP	A	G	NPC-10N	S1583G	8	155	0.0490798
NPC-10T	NO	SNRNP200	2	96283689	96283689	Missense	SNP	T	G	NPC-10N	T1537P	4	39	0.0930233
NPC-13T	YES	AHNAK	11	62524517	62524518	Frame_Shift_Del	Indel	CA	-	NPC-13N	L3300*	20	79	0.20202
NPC-13T	YES	BARD1	2	214809454	214809454	Missense	SNP	G	C	NPC-13N	A39G	26	52	0.333333
NPC-13T	YES	BCL6B	17	7027007	7027007	Missense	SNP	C	T	NPC-13N	P415S	15	59	0.202703
NPC-13T	YES	BCL6B	17	7027008	7027008	Missense	SNP	C	A	NPC-13N	P415H	15	59	0.202703
NPC-13T	YES	CDH23	10	71738544	71738544	Missense	SNP	A	G	NPC-13N	D1484G	15	70	0.176471
NPC-13T	YES	DNAH2	17	7766396	7766396	Missense	SNP	G	A	NPC-13N	R1197Q	17	40	0.298246
NPC-13T	YES	FAT4	4	125320954	125320954	Missense	SNP	G	A	NPC-13N	V1515M	25	72	0.257732
NPC-13T	YES	NLRC5	16	57079226	57079226	Missense	SNP	C	T	NPC-13N	A1724V	22	44	0.333333
NPC-13T	YES	PTPN23	3	47412621	47412621	Missense	SNP	C	A	NPC-13N	S1475R	24	34	0.413793
NPC-13T	YES	RALGAPA2	20	20653562	20653562	Missense	SNP	C	T	NPC-13N	R99Q	21	87	0.194444
NPC-13T	No	ZEB1	10	31520125	31520125	Splice_Site	SNP	G	A	NPC-13N	X265_splice	22	77	0.222222
NPC-14T	YES	ABCA13	7	48467014	48467014	Missense	SNP	G	C	NPC-14N	D4292H	22	72	0.234043
NPC-14T	YES	PCSK5	9	76169750	76169750	Missense	SNP	A	T	NPC-14N	T556S	11	85	0.114583
NPC-14T	YES	PTEN	10	87864540	87864540	Missense	SNP	A	G	NPC-14N	D24G	19	56	0.253333
NPC-14T	YES	SNRNP200	2	96297001	96297001	Missense	SNP	G	A	NPC-14N	R483W	7	63	0.1
NPC-14T	NO	TUBGCP6	22	50219774	50219774	Missense	SNP	C	G	NPC-14N	Q1395H	5	62	0.0746269
NPC-14T	YES	USP15	12	62389814	62389814	Missense	SNP	A	G	NPC-14N	N557S	20	100	0.166667
NPC-14T	YES	ZNF585B	19	37185511	37185511	Missense	SNP	C	G	NPC-14N	E676Q	7	50	0.122807
NPC-15T	YES	ATM	11	108229246	108229246	Missense	SNP	C	T	NPC-15N	S85L	31	34	0.476923
NPC-15T	YES	FGFR3	4	1801841	1801841	Missense	SNP	C	G	NPC-15N	S249C	20	55	0.266667
NPC-15T	YES	WDR17	4	176150108	176150108	Missense	SNP	G	A	NPC-15N	E729K	37	83	0.308333
NPC-15T	NO	TRIOBP	22	37724348	37724348	Missense	SNP	C	T	NPC-15N	P598S	16	38	0.296296
NPC-20T	YES	BCL9L	11	118901454	118901454	Frame_Shift_Del	Indel	T	-	NPC-20N	M765Wfs*8	16	57	0.219178
NPC-20T	YES	CSMD3	8	112231575	112231575	Missense	SNP	C	T	NPC-20N	D3600N	8	122	0.0615385
NPC-20T	YES	CYLD	16	50791568	50791568	Nonsense	SNP	C	T	NPC-20N	Q707*	38	35	0.520548
NPC-20T	YES	FAT3	11	92798237	92798237	Nonsense	SNP	C	T	NPC-20N	Q1765*	32	65	0.329897
NPC-20T	YES	TGFBR2	3	30672114	30672114	Missense	SNP	G	A	NPC-20N	E336K	37	46	0.445783
NPC-20T	YES	ZMYM4	1	35419610	35419610	Missense	SNP	T	C	NPC-20N	V1527A	15	45	0.25
NPC-20T	YES	ZNF626	19	20625159	20625159	Missense	SNP	G	A	NPC-20N	H240Y	29	64	0.311828
NPC-22T	YES	CREBBP	16	3793470	3793470	Missense	SNP	G	A	NPC-22N	R378W	11	82	0.11828
NPC-22T	YES	TRRAP	7	98921925	98921925	Missense	SNP	A	G	NPC-22N	K932R	6	54	0.1
NPC-22T	NO	MYO7A	11	77179841	77179841	Missense	SNP	G	A	NPC-22N	R825H	8	77	0.0941176
NPC-24T	YES	CDH23	10	71741823	71741823	Missense	SNP	G	A	NPC-24N	G1648S	23	80	0.223301
NPC-24T	YES	CDH9	5	26885966	26885966	Missense	SNP	C	T	NPC-24N	D544N	32	50	0.390244
NPC-24T	YES	DNAH10	12	123918730	123918730	Missense	SNP	C	T	NPC-24N	R3645W	19	76	0.2
NPC-24T	YES	PIK3C2A	11	17150615	17150615	Missense	SNP	G	A	NPC-24N	P404S	20	63	0.240964
NPC-24T	YES	TP53	17	7675155	7675155	Missense	SNP	G	A	NPC-24N	P153S	12	59	0.169014
NPC-24T	YES	TP53	17	7675158	7675158	Missense	SNP	G	C	NPC-24N	P152A	12	58	0.171429
NPC-24T	YES	TP53	17	7675164	7675164	Missense	SNP	T	C	NPC-24N	T150A	15	53	0.220588
NPC-33T	YES	CHD6	20	41452791	41452791	Missense	SNP	C	T	NPC-33N	R1091H	33	86	0.277311
NPC-33T	YES	NFKBIA	14	35404519	35404519	Nonsense	SNP	G	T	NPC-33N	Y42*	36	55	0.395604
NPC-33T	YES	PBRM1	3	52561794	52561794	Nonsense	SNP	C	A	NPC-33N	E1369*	35	57	0.380435
NPC-33T	NO	PCLO	7	83155125	83155125	Missense	SNP	A	G	NPC-33N	S506P	6	74	0.075
NPC-33T	YES	SNRNP200	2	96278836	96278836	Nonsense	SNP	G	A	NPC-33N	Q1766*	34	94	0.265625
NPC-33T	YES	SUPT16H	14	21362284	21362284	Missense	SNP	C	T	NPC-33N	R569Q	29	52	0.358025
NPC-33T	YES	SYNE1	6	152122527	152122527	Missense	SNP	G	A	NPC-33N	S8768L	46	118	0.280488
NPC-42T	YES	ANK2	4	113330430	113330430	Missense	SNP	C	T	NPC-42N	R1029C	38	103	0.269504
NPC-42T	YES	NOTCH1	9	136505054	136505054	Missense	SNP	T	C	NPC-42N	D1546G	23	82	0.219048
NPC-42T	YES	PITPNM2	12	122997349	122997349	Missense	SNP	G	A	NPC-42N	S483F	23	83	0.216981
NPC-46T	YES	CDK5RAP2	9	120453616	120453616	Missense	SNP	G	A	NPC-46N	T878M	35	72	0.327103
NPC-46T	YES	EP400	12	132006144	132006144	Missense	SNP	C	T	NPC-46N	R990C	44	76	0.366667
NPC-46T	YES	HEATR1	1	236557233	236557233	Missense	SNP	G	A	NPC-46N	H1773Y	38	115	0.248366
NPC-46T	YES	HRAS	11	534289	534289	Missense	SNP	C	T	NPC-46N	G12S	18	64	0.219512
NPC-53T	YES	ANKAR	2	189746600	189746600	Missense	SNP	A	T	NPC-53N	K1426N	21	97	0.177966
NPC-53T	YES	CDH1	16	68815695	68815695	Missense	SNP	G	A	NPC-53N	V501M	13	73	0.151163
NPC-53T	YES	DAPK1	9	87706714	87706714	Missense	SNP	G	A	NPC-53N	V1215M	21	79	0.21
NPC-53T	YES	DCHS2	4	154320729	154320729	Missense	SNP	G	A	NPC-53N	T1102M	50	103	0.326797
NPC-53T	YES	DNAH3	16	21127790	21127790	Nonsense	SNP	G	A	NPC-53N	R369*	19	83	0.186275
NPC-53T	YES	NFKBIA	14	35402564	35402565	Frame_Shift_Del	Indel	CT	-	NPC-53N	R245Sfs*39	41		NaN
NPC-53T	YES	NUMA1	11	72009312	72009312	Nonsense	SNP	G	A	NPC-53N	Q1599*	11	168	0.0614525
NPC-53T	YES	PTCH1	9	95447084	95447084	Missense	SNP	C	T	NPC-53N	R1391Q	32	67	0.323232
NPC-53T	YES	TRAF3	14	102903380	102903396	Frame_Shift_Del	Indel	CGAGCTGGAGAGCGTGG	-	NPC-53N	E363Qfs*21	27		NaN
NPC-53T	YES	ZNF423	16	49637770	49637770	Missense	SNP	C	T	NPC-53N	R461H	16	80	0.166667
NPC-56T	YES	EPHA6	3	97748630	97748630	Nonsense	SNP	C	T	NPC-56N	R1108*	32	72	0.307692
NPC-56T	YES	NLRP10	11	7963468	7963468	Missense	SNP	G	A	NPC-56N	R10W	16	84	0.16
NPC-56T	YES	PTCH2	1	44827708	44827708	Missense	SNP	C	T	NPC-56N	V689M	17	76	0.182796
NPC-56T	NO	AHNAK	11	62525239	62525239	Missense	SNP	T	C	NPC-56N	I3060V	11	73	0.130952

## Sheet: NPC gene panel
456 NPC- associated gene panel for target-captured sequencing analysis
NPC-associated genes
A2ML1
ABCA12
ABCA13
ABCA2
ABL1
ABL2
ACACB
ACVR2A
ACVR2B
ADAM23
ADAMTS18
ADAMTS3
ADAMTSL1
AHCTF1
AHNAK
AHNAK2
AKAP13
AKAP8
AKAP9
AKT1
AKT2
AMBRA1
ANK2
ANKAR
ANKRD36
APC
APPL2
AQP7
ARHGAP35
ARHGEF15
ARID1A
ARID1B
ARID2
ARID4B
ASH1L
ASPM
ATG13
ATM
ATR
ATRX
ATXN2L
AURKB
AXIN1
B2M
BAP1
BARD1
BCL6
BCL6B
BCL9
BCL9L
BCOR
BDP1
BID
BIRC2
BIRC3
BIRC6
BMP1
BMPR1A
BMPR1B
BMPR2
BORA
BRAF
BRCA1
BRCA2
BRD4
BRWD3
BTAF1
BTN2A2
BUB1
BUB1B
C10orf12
C5orf42
CABIN1
CACNA1A
CAMKK2
CASP10
CASP8
CASZ1
CBFB
CCNB3
CCND1
CCNF
CD109
CD44
CDC27
CDC42BPA
CDH1
CDH12
CDH18
CDH23
CDH9
CDK5RAP2
CDKN2A
CDKN2B
CEP192
CHD2
CHD5
CHD6
CHEK2
CHUK
CIITA
CLOCK
CNTRL
COG5
COL1A2
COL3A1
COL4A3
CREB1
CREBBP
CSMD1
CSMD2
CSMD3
CSPG4
CTNND2
CUL1
CUX2
CYLD
DAPK1
DARS2
DARS2
DCHS1
DCHS2
DDR2
DDX54
DIAPH3
DLC1
DLGAP3
DLL1
DMD
DMXL1
DMXL2
DNAH1
DNAH10
DNAH17
DNAH2
DNAH3
DNAH5
DNAH6
DNMT1
DNMT3A
DNMT3B
DSP
DST
E2F3
EBF1
EGFR
EIF2AK1
EP300
EP400
EPHA2
EPHA6
EPHA7
ERBB2
ERBB3
EVC2
EZH1
EZH2
F5
F8
FAM155A
FAM63A
FAT1
FAT2
FAT3
FAT4
FBN1
FBN2
FBXW10
FBXW7
FGFR1
FGFR2
FGFR3
FGFRL1
FLVCR2
FMN2
FN1
FRAS1
FRY
GLI2
GPATCH8
GPR133
GPR98
H3F3C
HEATR1
HECTD1
HERC1
HERC2
HIF1A
HLA-A
HLA-B
HLA-C
HLA-DRB1
HOXA2
HRAS
HUWE1
HYDIN
ICAM5
IGFN1
IKBKE
IKBKG
IL6R
INPP4B
INTS5
IRF3
ITCH
ITGA7
ITGAD
ITPR2
JAG1
JAG2
JAK1
JAK2
KAT6B
KDM3B
KDM4A
KDM4C
KDM5A
KDM5B
KDM6A
KIAA1109
KIT
KMT2B
KMT2C
KMT2D
KMT2E
KRAS
LATS1
LMTK2
LNX1
LPHN2
LPHN3
LRRK2
LTBR
MAGI2
MAP3K4
MAP4K2
MAPK6
MCM2
MCM4
MCM7
MDM1
MDN1
MED12L
MET
MGA
MLH1
MLH3
MLKL
MMP16
MMP7
MSH2
MSH3
MSH6
MST1
MST1R
MTOR
MYBL2
MYCN
MYO6
MYO7A
NACA
NBAS
NBEAL1
NCOA7
NCOR1
NCOR2
NEDD4
NF1
NFATC2
NFKB1
NFKB2
NFKBIA
NFKBIB
NFKBID
NFKBIE
NLRC5
NLRP10
NLRP11
NOTCH1
NOTCH2
NOTCH3
NRAS
NRG1
NRG2
NRXN2
NRXN3
NSD1
NSMAF
NUMA1
OBSCN
OTUB1
PARP6
PAX5
PAX6
PAXIP1
PBRM1
PCDHB11
PCLO
PCMTD1
PCSK5
PDZD2
PEAK1
PEX1
PFKFB3
PFN2
PHF12
PHF14
PHF15
PHIP
PIK3AP1
PIK3C2A
PIK3C2B
PIK3C2G
PIK3CA
PIK3CB
PIK3CD
PIK3CG
PINX1
PITPNC1
PITPNM2
PLCE1
PML
PMS1
PMS2
POLE
POLG
POLQ
PPP1CA
PPP2R2A
PPP2R3B
PRDM15
PTCH1
PTCH2
PTEN
PTK2
PTPN14
PTPN23
PTPRG
RALGAPA2
RALGAPB
RANBP2
RB1
RBBP8
RBM12B
RELA
RICTOR
RNF213
ROBO1
ROBO2
ROBO3
ROBO4
ROCK1
ROCK2
RPTOR
RTTN
RUFY1
RUNX2
RYR2
SAFB
SETD2
SLC8A2
SLIT1
SLIT2
SLIT3
SMAD2
SMAD3
SMAD4
SMARCA4
SMARCA5
SMARCC1
SMARCC2
SMG1
SMG6
SMG7
SMG8
SNRNP200
SON
SOX5
SPEF2
SRCAP
STAT2
STAT5A
STAT5B
SUN1
SUPT16H
SVIL
SYNE1
SYNE2
TAB3
TACC2
TBK1
TCF20
TCHH
TET1
TET2
TET3
TGFB1
TGFBR1
TGFBR2
TGFBR3
TLR3
TLR4
TNFAIP3
TNIK
TP53
TP53BP1
TRAF2
TRAF3
TRAF3IP1
TRAK2
TRIOBP
TROAP
TRPM7
TRRAP
TSC1
TSC2
TUBGCP6
UBAP2
UBR4
UBR5
USP15
USP34
USP43
VAV2
VPS13D
WDFY3
GPR6
WDR33
WHSC1
WNK1
YY1
ZDBF2
ZEB1
ZEB2
ZMYM4
ZNF253
ZNF254
ZNF267
ZNF28
ZNF419
ZNF423
ZNF43
ZNF430
ZNF431
ZNF521
ZNF569
ZNF585B
ZNF626
ZNF675
ZNF714
ZNF717
ZNF721
ZNF85
ZNF90
ZNF91
ZNF92
