# Supplementary material for: Whole-genome profiling of nasopharyngeal carcinoma reveals viral-host co-operation in inflammatory NF-κB activation and immune escape
Source: Nat Commun. 2021 Jul 7;12:4193. doi: 10.1038/s41467-021-24348-6 (PMC8263564; doi:10.1038/s41467-021-24348-6)
Supplement: Supplementary file 8 — Supplementary data 6 [file 41467_2021_24348_MOESM8_ESM.xlsx]

## Sheet: Sheet1
Supplementary Table S6: Clinicopathological details and MTAP status of 50 recurrent NPC tumors.
Sample ID	TUMOR_TYPE	HISTOLOGICAL_TYPE	EBV STATUS	MTAP HOMOZYGOUS DELETION	MTAP IHC Score
rNPC-01T	local recurrence	Poorly differentiated	Positive	No	120
rNPC-02T	local recurrence	Undifferentiated	Positive	No	250
rNPC-03T	local recurrence	Poorly differentiated	Positive	No	300
rNPC-05T	local recurrence	Poorly differentiated	Positive	No	NA
rNPC-06T	local recurrence	Undifferentiated	Positive	No	NA
rNPC-07T	local recurrence	Undifferentiated	Positive	No	180
rNPC-08T	local recurrence	Undifferentiated	Positive	Yes	NA
rNPC-09T	local recurrence	Poorly differentiated	Positive	No	NA
rNPC-10T	local recurrence	Undifferentiated	Positive	No	NA
rNPC-15T	local recurrence	Undifferentiated	Positive	No	190
rNPC-16T	local recurrence	Undifferentiated	Positive	No	200
rNPC-17T	local recurrence	Undifferentiated	Positive	Yes	20
rNPC-20T	recurrent LN metastasis	Undifferentiated	Positive	No	0
rNPC-21T	local recurrence	Poorly differentiated	Positive	Yes	NA
rNPC-22T	local recurrence	Undifferentiated	Positive	No	185
rNPC-23T	local recurrence	Poorly differentiated	Positive	No	170
rNPC-24T	local recurrence	Undifferentiated	Positive	No
rNPC-25T	local recurrence	Undifferentiated	Positive	No	200
rNPC-26T	local recurrence	Undifferentiated	Positive	No	190
rNPC-27T	local recurrence	Undifferentiated	Positive	No	235
rNPC-28T	local recurrence	Poorly differentiated	Positive	No	300
rNPC-30T	local recurrence	Undifferentiated	Positive	Yes	0
rNPC-31T	local recurrence	Undifferentiated	Positive	No	0
rNPC-32T	local recurrence	Undifferentiated	Positive	No	200
rNPC-33T	local recurrence	Undifferentiated	Positive	Yes	0
rNPC-34T	local recurrence	Poorly differentiated	Positive	No	0
rNPC-35T	local recurrence	Undifferentiated	Positive	No	270
rNPC-36T	local recurrence	Poorly differentiated	Positive	Yes	10
rNPC-37T	local recurrence	Undifferentiated	Positive	No	100
rNPC-38T	local recurrence	Undifferentiated	Positive	No	200
rNPC-39T	local recurrence	Undifferentiated	Positive	No	50
rNPC-40T	local recurrence	Undifferentiated	Positive	Yes	0
rNPC-41T	local recurrence	Undifferentiated	Positive	Yes	NA
rNPC-42T	local recurrence	Undifferentiated	Positive	Yes	0
rNPC-43T	local recurrence	Undifferentiated	Positive	Yes	0
rNPC-44T	local recurrence	Undifferentiated	Positive	Yes	0
rNPC-45T	local recurrence	Undifferentiated	Positive	Yes	0
rNPC-46T	local recurrence	Undifferentiated	Positive	No	NA
rNPC-47T	local recurrence	Undifferentiated	Positive	No	270
rNPC-49T	local recurrence	Undifferentiated	Positive	No	110
rNPC-50T	local recurrence	Undifferentiated	Positive	Yes	0
rNPC-51T	local recurrence	Undifferentiated	Positive	Yes	0
rNPC-52T	local recurrence	Undifferentiated	Positive	No	280
rNPC-53T	local recurrence	Undifferentiated	Positive	Yes	0
rNPC-54T	local recurrence	Undifferentiated	Positive	No	70
rNPC-55T	local recurrence	Undifferentiated	Positive	No	160
rNPC-56T	local recurrence	Undifferentiated	Positive	No	150
rNPC-57T	local recurrence	Undifferentiated	Positive	No	180
rNPC-59T	local recurrence	Undifferentiated	Positive	Yes	40
rNPC-61T	local recurrence	Undifferentiated	Positive	No	200
