# Supplementary material for: Whole-genome profiling of nasopharyngeal carcinoma reveals viral-host co-operation in inflammatory NF-κB activation and immune escape
Source: Nat Commun. 2021 Jul 7;12:4193. doi: 10.1038/s41467-021-24348-6 (PMC8263564; doi:10.1038/s41467-021-24348-6)
Supplement: Supplementary file 9 — Supplementary data 7 [file 41467_2021_24348_MOESM9_ESM.xlsx]

## Sheet: Sheet1
Supplimentary Table S7: Primers and probe for quantitative RT-PCR analysis
	Quantitative RT-PCR analysis of circulating EBV DNA (BamH1-W fragment)
Forward primer	5′-CCCAACACTCCACCACACC-3′
Reverse primer	5′-TCTT AGGAGCTGTCCGAGGG-3
Dual-labeled fluorescent probe	5′-(FAM)CACACACTACACACACCCACCCGTCTC(TAMRA)-3′
Referencer:	Lo, Y.M, et al. Quantitative analysis of cell-free Epstein-Barr virus DNA in plasma of patients with nasopharyngeal carcinoma. Cancer Res. 59, 1188-1191 (1999).
