# Supplementary material for: Whole-genome profiling of nasopharyngeal carcinoma reveals viral-host co-operation in inflammatory NF-κB activation and immune escape
Source: Nat Commun. 2021 Jul 7;12:4193. doi: 10.1038/s41467-021-24348-6 (PMC8263564; doi:10.1038/s41467-021-24348-6)
Supplement: Supplementary file 11 — Source Data [file 41467_2021_24348_MOESM11_ESM.xlsx]

## Sheet: Figure 3B
Figure 3B source data
SAMPLE_ID	NFKB_Alt	LMP1_SCORE
NPC-10T	Altered	0
NPC-13T	Altered	0
NPC-14T	Altered	0
NPC-16T	Altered	0
NPC-17T	Altered	0
NPC-18T	Altered	50
NPC-20T	Altered	0
NPC-21T	Altered	0
NPC-23T	Altered	0
NPC-24T	Altered	0
NPC-25T	Altered	0
NPC-26T	Altered	0
NPC-27T	Altered	0
NPC-28T	Altered	0
NPC-29T	Altered	250
NPC-30T	Altered	0
NPC-31T	Altered	0
NPC-32T	Altered	0
NPC-33T	Altered	30
NPC-38T	Altered	0
NPC-3T	Altered	30
NPC-42T	Altered	100
NPC-44T	Altered	0
NPC-47T	Altered	0
NPC-50T	Altered	180
NPC-53T	Altered	0
NPC-54T	Altered	0
NPC-55T	Altered	40
NPC-56T	Altered	0
NPC-57T	Altered	100
NPC-58T	Altered	0
NPC-5T	Altered	190
NPC-62T	Altered	30
NPC-6T	Altered	60
NPC-7T	Altered	0
NPC-8T	Altered	60
NPC-9T	Altered	0
NPC-CL_HKU43T	Altered	0
NPC-PDX_AK76T	Altered	0
NPC-PDX_HKU23T	Altered	0
NPC-PDX_HKU32T	Altered	0
NPC-PDX_HKU47T	Altered	0
NPC-11AT	Wild-Type	270
NPC-11BT	Wild-Type	150
NPC-12T	Wild-Type	200
NPC-15T	Wild-Type	130
NPC-19T	Wild-Type	150
NPC-22T	Wild-Type	200
NPC-34T	Wild-Type	100
NPC-35T	Wild-Type	280
NPC-36AT	Wild-Type	100
NPC-36BT	Wild-Type	0
NPC-37T	Wild-Type	180
NPC-40T	Wild-Type	100
NPC-41T	Wild-Type	220
NPC-43T	Wild-Type	260
NPC-45T	Wild-Type	0
NPC-46T	Wild-Type	150
NPC-48T	Wild-Type	220
NPC-49T	Wild-Type	50
NPC-4T	Wild-Type	0
NPC-51T	Wild-Type	10
NPC-59T	Wild-Type	200
NPC-60T	Wild-Type	170
NPC-61T	Wild-Type	0

## Sheet: Figure 4D
Figure 4D source data
SAMPLE_ID	MHC_ClassI_Alt	BNLF2A_Score
NPC-10T	Altered	0
NPC-13T	Altered	120
NPC-21T	Altered	10
NPC-26T	Altered	5
NPC-30T	Altered	10
NPC-31T	Altered	5
NPC-49T	Altered	70
NPC-4T	Altered	0
NPC-6T	Altered	40
NPC-14T	Wild-Type	0
NPC-17T	Wild-Type	50
NPC-20T	Wild-Type	110
NPC-23T	Wild-Type	110
NPC-24T	Wild-Type	10
NPC-25T	Wild-Type	15
NPC-27T	Wild-Type	0
NPC-28T	Wild-Type	85
NPC-32T	Wild-Type	150
NPC-33T	Wild-Type	10
NPC-34T	Wild-Type	0
NPC-36BT	Wild-Type	0
NPC-38T	Wild-Type	0
NPC-3T	Wild-Type	120
NPC-42T	Wild-Type	20
NPC-44T	Wild-Type	0
NPC-45T	Wild-Type	0
NPC-47T	Wild-Type	180
NPC-51T	Wild-Type	165
NPC-53T	Wild-Type	40
NPC-54T	Wild-Type	10
NPC-55T	Wild-Type	145
NPC-56T	Wild-Type	120
NPC-57T	Wild-Type	5
NPC-58T	Wild-Type	120
NPC-61T	Wild-Type	60
NPC-62T	Wild-Type	120
NPC-7T	Wild-Type	110
NPC-8T	Wild-Type	100
NPC-9T	Wild-Type	5

## Sheet: Figure 5B
Figure 5B source data
Sample	Normal -TGFBRII RNAscope score (normal epithelial cells)	Tumour -TGFBRII RNAscope score (tumor cells)
NPC11T1	115	15
NPC13T	NA	0
NPC15T	NA	50
NPC17T	120	0
NPC19T	NA	0
NPC22T	NA	0
NPC23T	NA	0
NPC24T	NA	0
NPC25T	NA	0
NPC27T	NA	5
NPC29T	NA	0
NPC30T	55	0
NPC32T	NA	0
NPC33T	NA	5
NPC35T	NA	0
NPC36T2	100	20
NPC37T	50	0
NPC38T	60	0
NPC3T	NA	0
NPC41T	NA	0
NPC43T	NA	0
NPC44T	120	0
NPC45T	100	0
NPC47T	NA	0
NPC48T	80	20
NPC49T	NA	5
NPC50T	NA	0
NPC51T	NA	0
NPC52T	150	0
NPC53T	180	5
NPC54T	100	0
NPC55T	NA	0
NPC56T	150	0
NPC57T	NA	40
NPC58T	NA	20
NPC59T	NA	0
NPC5T	NA	5
NPC60T	160	5
NPC61T	NA	80
NPC8T	NA	70
NPC9T	NA	0
T-01T	100	20
T-03	90	0
T-04	110	5
T-05	60	0
T-06	50	0
T-08	90	0
T-09	60	0
T-10	NA	0
T-11	20	0
T-12	150	0
T-13	200	0
T-14	180	0
T-15	75	10
T-16	120	0
T-17	150	30
T-18	60	0
T-19	100	0
T-20	80	5
T-21	160	0
T-22	NA	0
T-23	150	0
graph plotted using Prism 6, t-test

## Sheet: Figure 5C (left)
Figure 5C (left panel) Source data
	number of cells (x 104)
day	vector				TGFBR2
				mean				mean
0	8.25	8.25	8.25	8.25	8.25	8.8	8.25	8.43333
2	7.2	14.4	9.6	10.4	10.4	3.2	4	5.86667
4	10.4	18.4	9.8	12.8667	8.8	5.6	9.6	8
6	24	24.8	22.4	23.7333	6.4	8.8	10.4	8.53333
8	23.2	33.6	42.2	33	8.8	11.2	8.8	9.6
10	68.8	76	63.2	69.3333	9.6	17.6	6.4	11.2

## Sheet: Figure 5C (right)
Figure 5C (right panel ) Full scan images:
graph plotted using Prism 6, t-test

## Sheet: Figure 5D (right)
Figure 5D (right panel) Full scan images:

## Sheet: Figure 5E (left)
Figure 5E (left) Full scan images:

## Sheet: Figure 5E (right)
Figure 5E (right panel) Source data
OD 450-690
	NP460 no TGFB1						NP460 + TGFB1						NP460KO no TGFB						NP460KO + TGFB
day						mean						mean						mean						mean
0	0.0118231	0.011004	0.0054795	0.00656452	0.011561	0.00928641	0.00462354	0.00827439	0.00548444	0.00423691	0.0035791	0.00523968	0.00197937	0.00301904	0.00119236	0.00320128	0.00447774	0.00277396	0.000724206	0.00287835	0.00283369	0.00140174	0.00624862	0.00281732
2	0.0315001	0.0239399	0.015723	0.0170101	0.021981	0.0220308	0.0315214	0.021765	0.007696	0.0144169	0.0267127	0.0204224	0.0350439	0.0293649	0.0298375	0.026705	0.0306826	0.0303268	0.0296039	0.0276626	0.0205225	0.0375085	0.0289517	0.0288498
4	0.152867	0.0724606	0.0743983	0.0878523	0.103232	0.0981619	0.060614	0.0833118	0.0588095	0.0456566	0.0466083	0.059	0.108287	0.079327	0.076052	0.0965388	0.086444	0.0893298	0.0769225	0.0619008	0.0726289	0.0835762	0.135472	0.0861001
6	0.266832	0.207613	0.1676	0.138097	0.159845	0.187997	0.058071	0.0736063	0.0547237	0.0467789	0.0617656	0.0589891	0.194043	0.153721	0.137636	0.258985	0.300498	0.208977	0.179948	0.164651	0.182213	0.15643	0.194778	0.175604
8	0.789756	0.713497	0.360795	0.203406	0.38184	0.489859	0.225714	0.106054	0.109788	0.0412181	0.102175	0.11699	0.47508	0.424384	0.445686	0.435506	0.561592	0.46845	0.592993	0.580793	0.36944	0.628669	0.658936	0.566166
graph plotted using Prism 6, t-test

## Sheet: FIgure 5F
Figure 5F Source data
EBV positive cells (%)
	Day 7			Day 14
parental	1.49	1.69	2	0.7	0.7	0.9
TGFBR2-KO	10.89	10.89	11.2	5.4	5.5	5.3
graph plotted using Prism 6, t-test

## Sheet: Figure 7C (left)
Figure 7C (left panel) Full scan images:

[truncated: 12 more sheets: Figure 7C (right panel), Figure 7D, Figure 7E, Figure 7F, Figure 7G, Figure 7I, Figure 7J, Suppl Figure S4B, Suppl Figure S8A, Suppl Figure S8B, Suppl Figure S9A, Suppl Figure S14]
